# Supplementary material for: Switching of Receptor Binding Poses between Closely Related Enteroviruses
Source: Viruses. 2022 Nov 24;14(12):2625. doi: 10.3390/v14122625 (PMC9781616; doi:10.3390/v14122625)
Supplement: Supplementary file 1 [file viruses-14-02625-s001.zip]

Archive with 1 entries (1 files):
- viruses-1981378-supplementary.pdf
